# Supplementary material for: Activated Carbon and Carbon Quantum Dots/Titanium Dioxide Composite Based on Waste Rice Noodles: Simultaneous Synthesis and Application in Water Pollution Control
Source: Nanomaterials (Basel). 2022 Jan 29;12(3):472. doi: 10.3390/nano12030472 (PMC8838941; doi:10.3390/nano12030472)
Supplement: Supplementary file 1 [file nanomaterials-12-00472-s001.zip]

Archive with 1 entries (1 files):
- nanomaterials-1544524-supplementary.pdf
